# Supplementary material for: (E)-2-[(2-Hydroxy­ethyl)iminiometh­yl]-6-methoxy­phenolate
Source: Acta Crystallogr Sect E Struct Rep Online. 2009 Feb 21;65(Pt 3):o559. doi: 10.1107/S1600536809005297 (PMC2968608; doi:10.1107/S1600536809005297)
Supplement: Supplementary file 2 [file e-65-0o559-Isup2.hkl]

#
# h,k,l, Fc-squared, Fo-squared, sigma(Fo-squared) and status flag
#
data_I
_shelx_title ' A in Pca2(1)'
_shelx_refln_list_code          4
_shelx_F_calc_maximum       90.14
_exptl_crystal_F_000       416.00
_reflns_d_resolution_high  0.8109
 
loop_
 _symmetry_equiv_pos_as_xyz
 'x, y, z'
 '-x, -y, z+1/2'
 'x+1/2, -y, z'
 '-x+1/2, y, z+1/2'
 
_cell_length_a    14.1481
_cell_length_b     6.5873
_cell_length_c    10.7603
_cell_angle_alpha  90.000
_cell_angle_beta   90.000
_cell_angle_gamma  90.000
 
_shelx_F_squared_multiplier     1.000
 
loop_
 _refln_index_h
 _refln_index_k
 _refln_index_l
 _refln_F_squared_calc
 _refln_F_squared_meas
 _refln_F_squared_sigma
 _refln_observed_status
   2   0   0     2609.02     2448.16     21.13 o
   4   0   0       82.09       79.34      2.21 o
   6   0   0     1982.90     1951.73     19.82 o
   8   0   0     1320.31     1418.87     16.77 o
  10   0   0      457.54      494.46     12.30 o
  12   0   0       24.20       23.33      4.58 o
  14   0   0        2.41       -0.07      1.83 o
  16   0   0        8.02        9.40      3.02 o
   0   1   0      190.97      175.28      2.53 o
   1   1   0     1507.61     1429.33     17.47 o
   2   1   0      429.02      431.44      4.20 o
   3   1   0      166.40      170.14      2.58 o
   4   1   0       94.16       96.63      2.10 o
   5   1   0        4.86        4.20      0.60 o
   6   1   0     1935.92     1844.52     13.52 o
   7   1   0        3.24        2.70      0.63 o
   8   1   0       99.44      105.24      2.66 o
   9   1   0       17.96       16.89      1.53 o
  10   1   0       70.26       74.52      2.87 o
  11   1   0       36.98       36.07      2.40 o
  12   1   0       53.78       55.19      4.83 o
  13   1   0        0.22       -0.41      1.22 o
  14   1   0       11.81       11.04      1.99 o
  15   1   0       15.10       15.07      3.06 o
  16   1   0       22.12       20.47      2.74 o
  17   1   0       36.30       36.72      4.23 o
   0   2   0      125.25      141.98      3.66 o
   1   2   0     1937.84     1862.48     12.42 o
   2   2   0       77.43       74.88      1.54 o
   3   2   0       33.99       30.33      1.18 o
   4   2   0       14.40       11.93      1.24 o
   5   2   0     1509.30     1502.78     12.96 o
   6   2   0      294.98      298.98      4.81 o
   7   2   0        7.51       11.81      1.20 o
   8   2   0      130.69      133.98      3.49 o
   9   2   0      144.93      133.83      3.65 o
  10   2   0       58.10       60.31      4.37 o
  11   2   0       28.48       30.26      2.32 o
  12   2   0      195.53      185.84      6.33 o
  13   2   0        0.42        2.22      1.59 o
  14   2   0        6.68        7.78      2.01 o
  15   2   0        1.35        2.34      1.82 o
  16   2   0       20.05       15.28      2.81 o
   0   3   0      517.36      515.93      7.54 o
   1   3   0      520.45      540.91      5.52 o
   2   3   0     1219.32     1300.35     10.37 o
   3   3   0      123.25      141.29      2.92 o
   4   3   0        8.40        7.06      0.87 o
   5   3   0      460.65      446.85      5.49 o
   6   3   0      106.18      118.61      3.19 o
   7   3   0      381.64      368.30      7.43 o
   8   3   0      316.85      309.70      7.65 o
   9   3   0      190.93      181.23      4.50 o
  10   3   0      365.86      350.03      6.65 o
  11   3   0      465.50      451.03      9.04 o
  12   3   0        9.89        7.60      1.68 o
  13   3   0       10.09       11.50      2.26 o
  14   3   0        7.23       11.43      2.84 o
  15   3   0       11.44       15.37      3.64 o
  16   3   0        0.02       -2.27      2.27 o
   0   4   0      335.05      346.73      6.72 o
   1   4   0       17.86       22.55      1.36 o
   2   4   0        8.10        7.77      0.98 o
   3   4   0       38.74       38.88      2.17 o
   4   4   0       37.40       41.03      2.22 o
   5   4   0      216.60      193.75      5.19 o
   6   4   0      522.10      531.90      9.20 o
   7   4   0        8.59        6.36      1.21 o
   8   4   0      116.58      116.20      5.03 o
   9   4   0      367.70      341.38     11.24 o
  10   4   0       22.40       22.21      3.12 o
  11   4   0        1.79        1.74      1.29 o
  12   4   0       44.04       40.05      5.24 o
  13   4   0        3.89        3.15      2.17 o
  14   4   0       59.14       68.53      6.73 o
  15   4   0       24.68       25.34      4.35 o
   0   5   0      299.57      293.60      6.90 o
   1   5   0      311.48      294.89      6.31 o
   2   5   0        9.86       11.16      1.28 o
   3   5   0       70.89       71.21      2.73 o
   4   5   0       19.74       18.41      2.90 o
   5   5   0       10.48        8.80      1.72 o
   6   5   0        0.85        3.53      1.86 o
   7   5   0        1.77        2.21      1.09 o
   8   5   0        0.03        0.24      1.19 o
   9   5   0        9.75       12.58      2.89 o
  10   5   0       24.60       25.29      3.79 o
  11   5   0        0.09       -0.64      2.41 o
  12   5   0       23.17       27.37      6.10 o
  13   5   0        2.88        4.45      5.57 o
   0   6   0        0.49        0.83      4.11 o
   1   6   0       12.94       13.60      2.87 o
   2   6   0        1.54        1.23      1.24 o
   3   6   0      170.70      175.92      5.51 o
   4   6   0       19.30       23.47      2.55 o
   5   6   0        4.49        6.22      1.52 o
   6   6   0       11.33       12.25      1.94 o
   7   6   0        2.03        2.01      1.72 o
   8   6   0        4.88        3.45      2.15 o
   9   6   0        6.91        7.90      3.22 o
  10   6   0        2.30        4.23      3.64 o
  11   6   0       41.24       45.29      5.58 o
   0   7   0        2.43        1.18      2.72 o
   1   7   0       31.25       34.25      4.17 o
   2   7   0       54.58       45.68      5.06 o
   3   7   0       80.85       74.98      7.45 o
   4   7   0       41.20       50.26      7.86 o
   5   7   0       76.64       71.80      6.34 o
   6   7   0       22.16       20.76      4.31 o
   7   7   0       17.08       14.12      3.60 o
   8   7   0        4.92        4.57      2.69 o
   2   8   0        4.21        3.26      6.43 o
   3   8   0        0.01       -0.17      6.10 o
   2   0   1      241.79      285.43      2.72 o
   4   0   1     1569.18     1568.08     11.09 o
   6   0   1     1251.17     1253.82     10.21 o
   8   0   1      387.78      402.88      5.39 o
  10   0   1        3.91        4.80      0.89 o
  12   0   1      140.26      126.85      4.66 o
  14   0   1       27.03       25.19      2.77 o
  16   0   1       35.00       39.79      3.65 o
   1   1   1     1693.14     1656.15      7.91 o
   2   1   1     4111.03     3794.77     18.88 o
   3   1   1     3400.02     3319.59     14.56 o
   4   1   1       68.82       69.36      1.02 o
   5   1   1      127.55      126.73      1.55 o
   6   1   1       53.59       54.74      1.79 o
   7   1   1      137.48      150.27      1.99 o
   8   1   1       59.22       63.78      1.85 o
   9   1   1      148.31      149.28      2.74 o
  10   1   1       92.93       91.69      2.26 o
  11   1   1       62.63       62.42      2.16 o
  12   1   1       27.94       26.16      1.58 o
  13   1   1        5.99        4.90      1.02 o
  14   1   1       36.85       37.79      2.54 o
  15   1   1       38.57       44.57      2.54 o
  16   1   1       12.65       13.53      1.78 o
  17   1   1       17.75       23.50      2.69 o
   1   2   1      140.60      163.87      1.83 o
   2   2   1      609.61      598.78      3.90 o
   3   2   1       40.85       46.45      0.89 o
   4   2   1      836.98      807.28      4.95 o
   5   2   1      378.08      376.85      3.32 o
   6   2   1       76.46       77.64      1.68 o
   7   2   1      127.82      125.16      2.26 o
   8   2   1      162.95      168.31      3.21 o
   9   2   1       20.06       21.72      2.25 o
  10   2   1       62.80       58.27      2.04 o
  11   2   1      138.75      129.72      2.90 o
  12   2   1      225.57      208.46      3.83 o
  13   2   1      111.45      103.95      3.12 o
  14   2   1        0.41        1.59      1.06 o
  15   2   1        1.81        1.04      1.28 o
  16   2   1        6.36        6.89      2.67 o
   1   3   1      310.42      298.87      2.81 o
   2   3   1      764.39      798.49      5.46 o
   3   3   1      933.30      987.34      6.16 o
   4   3   1      108.53      109.05      1.70 o
   5   3   1      126.69      135.31      1.87 o
   6   3   1      323.70      326.89      4.23 o
   7   3   1       21.72       20.86      1.20 o
   8   3   1      124.64      114.95      2.52 o
   9   3   1        1.66        0.54      1.48 o
  10   3   1       24.98       24.09      1.99 o
  11   3   1       38.97       40.26      2.15 o
  12   3   1       37.89       39.83      2.47 o
  13   3   1       56.11       54.97      3.10 o
  14   3   1       53.22       57.69      3.31 o
  15   3   1       26.44       29.96      2.86 o
  16   3   1        4.61        7.74      2.33 o
   1   4   1      366.46      363.41      3.56 o
   2   4   1       15.94       14.48      1.40 o
   3   4   1       83.01       80.87      1.72 o
   4   4   1       38.75       43.22      1.46 o
   5   4   1       63.57       65.24      2.11 o
   6   4   1       12.98       15.63      1.27 o
   7   4   1       29.69       33.94      1.84 o
   8   4   1      115.94      109.83      5.46 o
   9   4   1       71.77       68.69      3.65 o
  10   4   1        1.47        2.25      1.62 o
  11   4   1        4.23        3.70      1.17 o
  12   4   1        3.32        0.75      1.18 o
  13   4   1        6.72        6.53      1.46 o
  14   4   1       31.64       36.54      3.30 o
  15   4   1       12.12       10.48      2.60 o
   1   5   1        5.27        7.08      0.77 o
   2   5   1       45.39       42.27      1.66 o
   3   5   1       31.41       29.68      2.14 o
   4   5   1       48.59       46.23      2.07 o
   5   5   1       19.39       18.99      1.85 o
   6   5   1       42.12       45.76      2.30 o
   7   5   1        0.99       -0.35      1.53 o
   8   5   1        8.93        8.73      1.47 o
   9   5   1        7.55        9.04      1.61 o
  10   5   1        0.99        2.72      1.23 o
  11   5   1       15.41       17.81      2.06 o
  12   5   1        0.37        2.14      1.58 o
  13   5   1        1.14        0.37      1.59 o
   1   6   1       12.08       11.09      1.19 o
   2   6   1       54.75       56.77      2.35 o
   3   6   1        9.74       12.62      1.33 o
   4   6   1      171.51      156.35      4.21 o
   5   6   1       14.47       14.80      1.97 o
   6   6   1       26.80       23.31      2.10 o
   7   6   1        6.77        6.72      1.45 o
   8   6   1        3.69        5.39      1.34 o
   9   6   1       12.41       15.26      2.20 o
  10   6   1        8.26       13.58      2.08 o
  11   6   1        4.50        9.21      2.43 o
   1   7   1        4.51        4.44      1.42 o
   2   7   1        0.45       -0.58      1.23 o
   3   7   1       16.31       18.13      2.19 o
   4   7   1       54.83       55.38      3.68 o
   5   7   1       38.01       40.45      2.80 o
   6   7   1       32.99       34.83      3.04 o
   7   7   1        4.96        6.76      1.80 o
   8   7   1        6.48        8.92      2.00 o
   1   8   1        1.07        1.97      3.38 o
   2   8   1        1.64       -2.70      8.36 o
   0   0   2     8124.84     6704.64    201.73 o
   2   0   2     6249.76     5910.55     34.37 o
   4   0   2     2073.52     2115.70     14.34 o
   6   0   2        0.45        1.38      0.87 o
   8   0   2      388.22      425.32      5.61 o
  10   0   2       27.97       27.23      1.76 o
  12   0   2       81.50       80.86      3.91 o
  14   0   2       94.64       93.63      4.66 o
  16   0   2       64.25       68.26      4.55 o
   0   1   2     3248.16     3242.71     21.63 o
   1   1   2     3074.46     2947.94     14.32 o
   2   1   2     4618.29     4409.96     29.02 o
   3   1   2     5427.73     5114.62     29.54 o
   4   1   2      924.99      939.34      6.19 o
   5   1   2      619.63      642.87      4.36 o
   6   1   2     1250.93     1301.75      7.46 o
   7   1   2       30.78       34.35      1.04 o
   8   1   2      221.48      232.73      2.74 o
   9   1   2       21.28       23.18      1.27 o
  10   1   2      147.76      140.99      2.99 o
  11   1   2      125.44      120.28      2.68 o
  12   1   2       33.56       32.39      1.75 o
  13   1   2       28.18       31.71      2.03 o
  14   1   2       11.67       11.80      1.53 o
  15   1   2       49.75       48.60      3.88 o
  16   1   2       11.22       12.17      1.96 o
  17   1   2        5.55        7.07      1.82 o
   0   2   2      181.48      161.70      2.40 o
   1   2   2      405.93      387.98      2.86 o
   2   2   2      261.86      258.49      2.47 o
   3   2   2       62.89       64.95      1.32 o
   4   2   2     1898.56     1914.24     10.09 o
   5   2   2      722.29      739.03      5.24 o
   6   2   2       96.73      104.22      1.59 o
   7   2   2       15.37       15.66      0.85 o
   8   2   2       27.99       28.08      1.62 o
   9   2   2      144.15      136.72      2.68 o
  10   2   2      162.54      158.81      3.26 o
  11   2   2       76.87       81.62      2.64 o
  12   2   2      204.73      202.61      4.49 o
  13   2   2       10.71       12.98      1.53 o
  14   2   2       40.62       46.69      3.11 o
  15   2   2        5.06        4.10      1.50 o
  16   2   2        2.68        5.26      1.69 o
   0   3   2       98.74       99.86      2.14 o
   1   3   2      104.93      105.21      1.59 o
   2   3   2       90.25      101.58      1.60 o
   3   3   2      322.67      332.85      3.09 o
   4   3   2      333.82      353.63      3.23 o
   5   3   2      447.57      451.22      3.98 o
   6   3   2       94.62       97.83      3.10 o
   7   3   2       42.38       43.05      1.77 o
   8   3   2       45.01       46.07      1.93 o
   9   3   2      368.24      338.19      4.91 o
  10   3   2      236.35      232.41      5.67 o
  11   3   2       60.12       70.70      3.00 o
  12   3   2      134.76      127.70      3.72 o
  13   3   2       23.51       19.28      1.85 o
  14   3   2       43.62       51.68      2.95 o
  15   3   2        7.35       12.81      2.08 o
  16   3   2        0.12       -2.02      2.02 o
   0   4   2      199.75      202.21      3.57 o
   1   4   2      184.71      181.94      2.53 o
   2   4   2      281.77      275.84      3.33 o
   3   4   2       90.58       96.00      2.25 o
   4   4   2       67.39       73.99      1.76 o
   5   4   2       11.10       15.73      1.16 o
   6   4   2      313.48      316.86      7.06 o
   7   4   2      286.78      272.36      4.98 o
   8   4   2      195.96      188.30      4.31 o
   9   4   2       13.81       13.74      1.44 o
  10   4   2       23.39       24.09      1.92 o
  11   4   2       22.71       18.96      1.84 o
  12   4   2        2.61        3.21      1.30 o
  13   4   2       21.39       20.95      2.13 o
  14   4   2       16.10       20.58      2.30 o
   0   5   2      210.59      198.63      3.97 o
   1   5   2       63.43       64.67      1.84 o
   2   5   2       86.54       83.54      2.06 o
   3   5   2      101.00      101.00      2.95 o
   4   5   2       52.96       48.58      2.28 o
   5   5   2       25.42       24.86      1.77 o
   6   5   2       84.73       76.67      2.95 o
   7   5   2       77.56       71.87      3.03 o
   8   5   2       13.28       15.50      1.72 o
   9   5   2       68.53       71.84      3.51 o
  10   5   2       20.75       21.85      2.34 o
  11   5   2       13.04       12.12      1.77 o
  12   5   2        3.40        4.44      1.43 o
  13   5   2        3.26        2.86      1.51 o
   0   6   2       50.88       52.80      3.78 o
   1   6   2      125.57      121.59      3.13 o
   2   6   2      135.05      132.36      3.79 o
   3   6   2      115.55      112.45      3.62 o
   4   6   2        1.29        1.07      0.91 o
   5   6   2        9.61        9.17      1.37 o
   6   6   2       16.10       14.30      1.79 o
   7   6   2        6.00        7.23      1.38 o
   8   6   2        3.03        3.64      1.31 o
   9   6   2        5.98        7.56      2.21 o
  10   6   2        3.05        6.24      1.60 o
  11   6   2       25.43       27.82      2.98 o
   0   7   2       36.62       41.49      4.09 o
   1   7   2        5.48        3.94      1.77 o
   2   7   2        6.86        8.04      1.76 o
   3   7   2        8.87        7.03      1.55 o
   4   7   2        3.53        4.39      1.66 o
   5   7   2       31.54       33.71      2.95 o
   6   7   2       22.73       23.29      2.62 o
   7   7   2        4.35        6.48      2.11 o
   8   7   2        3.26        2.59      1.65 o
   0   8   2       35.45       45.80      8.00 o
   1   8   2        0.40        2.34      2.82 o
   2   0   3     1624.40     1629.75     11.21 o
   4   0   3      358.21      352.76      4.15 o
   6   0   3      189.65      200.08      3.38 o
   8   0   3      237.50      244.62      4.18 o
  10   0   3      102.73       99.76      2.89 o
  12   0   3       10.46       12.13      1.83 o
  14   0   3       35.52       34.63      3.08 o
  16   0   3       68.59       82.08      7.76 o
   1   1   3      210.35      206.23      2.03 o
   2   1   3     3263.32     3165.59     14.95 o
   3   1   3      319.35      318.71      2.77 o
   4   1   3     1440.27     1520.64      8.33 o
   5   1   3      186.02      195.77      2.17 o
   6   1   3      197.83      222.76      2.49 o
   7   1   3      145.55      133.11      1.99 o
   8   1   3       90.20       92.79      1.74 o
   9   1   3       33.64       30.39      1.32 o
  10   1   3       37.79       40.46      1.73 o
  11   1   3       56.77       59.69      2.18 o
  12   1   3       25.34       22.65      1.57 o
  13   1   3       57.24       65.03      3.41 o
  14   1   3       92.86       95.59      4.11 o
  15   1   3        6.86        8.45      1.67 o
  16   1   3        2.77        4.10      1.58 o
   1   2   3       83.03       88.24      1.25 o
   2   2   3      159.68      156.56      1.91 o
   3   2   3       54.25       55.79      1.07 o
   4   2   3      439.70      450.56      3.76 o
   5   2   3       47.38       50.88      1.27 o
   6   2   3     1190.17     1211.10      9.83 o
   7   2   3        8.76        9.62      0.63 o
   8   2   3      150.22      142.69      2.80 o
   9   2   3       11.52       10.88      1.21 o
  10   2   3       37.87       34.25      2.03 o
  11   2   3       16.86       18.01      1.57 o
  12   2   3       84.45       86.53      3.21 o
  13   2   3       41.46       44.97      3.48 o
  14   2   3       26.36       27.61      2.84 o
  15   2   3       46.27       51.61      3.48 o
  16   2   3        3.71        4.38      1.66 o
   1   3   3       28.09       34.18      0.99 o
   2   3   3      173.01      181.38      2.13 o
   3   3   3       11.86       13.98      0.78 o
   4   3   3       14.07       17.71      0.88 o
   5   3   3      111.50      112.94      1.93 o
   6   3   3       61.09       69.33      2.19 o
   7   3   3      145.35      143.42      4.17 o
   8   3   3      128.91      116.30      3.08 o
   9   3   3       96.47       86.71      2.92 o
  10   3   3       11.99       12.59      1.47 o
  11   3   3      113.13      105.39      3.50 o
  12   3   3       59.53       59.90      2.98 o
  13   3   3       12.84       11.10      1.59 o
  14   3   3       24.49       23.53      2.11 o
  15   3   3        2.65        0.84      1.48 o
   1   4   3      405.34      390.95      4.13 o
   2   4   3      133.17      139.60      2.34 o
   3   4   3      111.77      109.95      2.09 o
   4   4   3       45.88       48.85      1.70 o
   5   4   3       26.43       28.98      1.73 o
   6   4   3       80.33       78.47      2.64 o
   7   4   3      119.68      118.26      3.88 o
   8   4   3      147.65      148.89      3.76 o
   9   4   3        9.23        8.75      1.29 o
  10   4   3        6.85        5.98      1.24 o
  11   4   3        4.46        5.02      1.21 o
  12   4   3       27.06       27.23      2.23 o
  13   4   3        7.61        9.73      1.66 o
  14   4   3       14.01       13.10      1.87 o
   1   5   3      227.00      223.40      3.91 o
   2   5   3       98.77      100.13      2.52 o
   3   5   3        1.62        0.99      0.65 o
   4   5   3        9.99       11.10      1.25 o
   5   5   3       71.74       67.56      2.71 o
   6   5   3       11.37       13.59      1.43 o
   7   5   3       11.15        9.92      1.41 o
   8   5   3       16.57       13.35      1.57 o
   9   5   3       14.85       15.07      1.68 o
  10   5   3        5.36        5.66      1.35 o
  11   5   3        1.52        0.53      1.31 o
  12   5   3        4.21        3.66      1.51 o
  13   5   3       21.41       22.21      2.43 o
   1   6   3       24.41       22.81      1.76 o
   2   6   3      100.29       93.51      3.73 o
   3   6   3       21.09       20.34      1.86 o
   4   6   3       45.60       44.30      2.74 o
   5   6   3        0.36        2.52      1.23 o
   6   6   3        0.78        3.82      1.10 o
   7   6   3       14.42       13.96      1.79 o
   8   6   3        0.45        2.53      1.24 o
   9   6   3       15.01       14.16      1.89 o
  10   6   3        1.16        1.64      1.54 o
  11   6   3       13.88       15.15      1.95 o
   1   7   3        0.32        1.22      1.39 o
   2   7   3       11.04       11.07      1.75 o
   3   7   3        3.34        6.75      1.73 o
   4   7   3        8.50        7.88      1.92 o
   5   7   3       10.49       14.20      2.36 o
   6   7   3        2.51        5.12      1.77 o
   7   7   3       11.53       13.66      2.25 o
   0   0   4     1255.26     1196.78     12.94 o
   2   0   4     1607.57     1598.00     12.75 o
   4   0   4      985.16     1031.06      8.79 o
   6   0   4      161.51      182.23      3.34 o
   8   0   4      114.79      111.48      3.44 o
  10   0   4      106.71      119.79      3.60 o
  12   0   4       20.86       20.36      2.20 o
  14   0   4      126.80      122.88      8.54 o
  16   0   4       29.51       33.35      5.24 o
   0   1   4     1388.00     1389.19     10.38 o
   1   1   4       45.16       46.39      1.08 o
   2   1   4      595.94      582.04      4.31 o
   3   1   4      961.30      928.24      6.04 o
   4   1   4      115.13      107.74      1.52 o
   5   1   4      301.67      325.08      3.35 o
   6   1   4      133.59      150.65      2.08 o
   7   1   4       77.35       82.33      1.66 o
   8   1   4      285.34      271.91      3.50 o
   9   1   4       33.48       35.24      1.44 o
  10   1   4       81.99       88.04      2.72 o
  11   1   4       45.15       45.69      2.31 o
  12   1   4       20.28       18.35      1.60 o
  13   1   4       52.06       53.84      3.23 o
  14   1   4      111.29      112.91      4.38 o
  15   1   4        0.80       -0.28      1.92 o
  16   1   4       15.95       17.12      4.34 o
   0   2   4       25.50       23.01      1.53 o
   1   2   4       22.93       32.37      1.27 o
   2   2   4      106.49      113.14      1.97 o
   3   2   4     2436.20     2500.62     14.08 o
   4   2   4      640.12      661.67      5.65 o
   5   2   4      645.23      643.62      5.63 o
   6   2   4      565.17      560.91      5.38 o
   7   2   4       17.06       16.40      1.02 o
   8   2   4      167.79      148.79      3.35 o
   9   2   4      275.84      263.64      6.25 o
  10   2   4       20.14       18.00      1.56 o
  11   2   4       73.89       72.10      2.97 o
  12   2   4      122.91      113.46      3.51 o
  13   2   4       14.02       15.09      1.65 o
  14   2   4       37.57       35.24      2.81 o
  15   2   4       12.80       15.60      2.17 o
  16   2   4        1.29        3.21      1.73 o
   0   3   4      202.88      187.05      3.28 o
   1   3   4       16.08       18.77      0.79 o
   2   3   4       21.35       22.66      1.00 o
   3   3   4      234.72      228.55      3.20 o
   4   3   4       73.34       81.53      1.91 o
   5   3   4       69.30       71.57      2.22 o
   6   3   4       45.06       43.62      2.29 o
   7   3   4       44.17       44.63      2.22 o
   8   3   4       36.90       36.59      2.13 o
   9   3   4      195.81      178.66      4.06 o
  10   3   4       28.07       26.62      1.98 o
  11   3   4       27.24       28.12      2.07 o
  12   3   4       32.75       32.94      2.31 o
  13   3   4        3.20        4.90      1.35 o
  14   3   4        8.63        6.77      1.49 o
  15   3   4       11.08       13.27      2.17 o
   0   4   4      238.02      217.43      4.74 o
   1   4   4      158.06      152.09      2.70 o
   2   4   4       66.20       66.61      2.30 o
   3   4   4       58.91       57.90      2.00 o
   4   4   4        1.68        3.71      0.68 o
   5   4   4       59.46       63.63      2.50 o
   6   4   4      189.35      175.80      4.44 o
   7   4   4       62.55       65.01      2.78 o
   8   4   4       81.83       76.20      3.02 o
   9   4   4       46.33       47.18      2.60 o
  10   4   4       79.14       69.21      3.43 o
  11   4   4       17.64       16.05      1.73 o
  12   4   4       12.48       12.81      1.94 o
  13   4   4        0.48        1.48      1.28 o
  14   4   4        7.58        8.35      1.67 o
   0   5   4      621.04      603.60     10.69 o
   1   5   4       54.71       54.50      2.46 o
   2   5   4      130.22      129.50      3.29 o
   3   5   4       30.35       31.41      1.81 o
   4   5   4       68.14       71.76      2.76 o
   5   5   4      239.53      229.53      4.75 o
   6   5   4       44.76       47.83      2.55 o
   7   5   4       69.04       65.01      3.01 o
   8   5   4       66.76       62.90      3.02 o
   9   5   4        3.39        5.48      1.32 o
  10   5   4        7.74        7.10      1.43 o
  11   5   4       11.29       14.00      1.82 o
  12   5   4        1.79        4.62      1.68 o
   0   6   4       28.12       37.03      3.28 o
   1   6   4       38.93       41.94      2.71 o
   2   6   4       42.74       44.69      2.89 o
   3   6   4        7.76        7.24      1.49 o
   4   6   4       29.23       28.71      2.45 o
   5   6   4        5.24        4.43      1.33 o
   6   6   4       14.16       13.77      1.97 o
   7   6   4        1.01        2.41      1.31 o
   8   6   4        6.09        5.75      1.37 o
   9   6   4        0.13        0.96      1.35 o
  10   6   4        2.59        3.67      1.50 o
   0   7   4       24.68       28.02      3.85 o
   1   7   4        0.36        1.59      1.34 o
   2   7   4        6.61        7.23      1.59 o
   3   7   4        7.33       10.79      1.84 o
   4   7   4        4.39        4.99      1.53 o
   5   7   4        9.64       12.13      2.40 o
   6   7   4        6.74        8.34      2.19 o
   7   7   4        8.64       10.28      2.23 o
   2   0   5       59.53       62.01      1.74 o
   4   0   5      381.24      376.46      5.77 o
   6   0   5       88.15       93.48      2.79 o
   8   0   5      329.36      345.95      5.39 o
  10   0   5      163.20      155.09      4.21 o
  12   0   5       16.24       17.94      3.63 o
  14   0   5       43.01       41.05     13.36 o
  16   0   5       51.84       54.24      6.66 o
   1   1   5      228.20      242.78      2.47 o
   2   1   5       69.35       62.51      1.16 o
   3   1   5       29.80       30.62      1.10 o
   4   1   5      271.54      272.93      2.91 o
   5   1   5      117.91      112.88      2.32 o
   6   1   5      150.00      149.10      2.35 o
   7   1   5      185.30      176.75      2.93 o
   8   1   5      141.76      147.86      2.78 o
   9   1   5       26.08       26.91      1.60 o
  10   1   5      100.05       95.16      2.93 o
  11   1   5       40.86       39.39      2.20 o
  12   1   5        5.94        6.62      1.30 o
  13   1   5       22.82       21.64      2.35 o
  14   1   5        2.54        2.64      1.91 o
  15   1   5       30.99       34.92      3.69 o
  16   1   5       18.49       24.35      3.35 o
   1   2   5      500.86      514.21      4.11 o
   2   2   5      207.25      194.09      2.42 o
   3   2   5       80.26       91.72      1.95 o
   4   2   5      397.29      396.50      5.61 o
   5   2   5      195.54      172.00      4.09 o
   6   2   5      114.80      110.71      3.19 o
   7   2   5       53.90       48.17      1.73 o
   8   2   5      204.04      185.22      5.27 o
   9   2   5      125.32      115.90      3.20 o
  10   2   5       89.44       81.89      3.05 o
  11   2   5        9.24       11.45      1.43 o
  12   2   5       13.96       13.61      1.56 o
  13   2   5        3.60        4.58      1.27 o
  14   2   5       25.67       29.68      2.67 o
  15   2   5       16.38       17.61      2.55 o
   1   3   5       89.43       92.14      2.28 o
   2   3   5       33.58       33.79      1.43 o
   3   3   5       68.88       64.30      1.84 o
   4   3   5        4.35        5.40      0.70 o
   5   3   5      106.10      100.72      2.29 o
   6   3   5      122.74      118.80      2.74 o
   7   3   5      158.98      152.35      3.58 o
   8   3   5      118.27      106.17      3.15 o
   9   3   5        5.28        5.19      1.09 o
  10   3   5        0.97        1.15      0.96 o
  11   3   5       21.68       17.70      1.78 o
  12   3   5       33.27       35.03      2.38 o
  13   3   5        7.00        6.68      1.85 o
  14   3   5       20.38       22.44      2.19 o
   1   4   5       41.15       38.47      2.13 o
   2   4   5       98.33      100.16      4.77 o
   3   4   5       76.82       78.33      2.35 o
   4   4   5       27.86       29.75      1.60 o
   5   4   5        2.34        2.78      0.88 o
   6   4   5       25.31       28.47      1.94 o
   7   4   5       26.26       24.25      1.88 o
   8   4   5       61.76       61.67      2.91 o
   9   4   5       14.57       13.90      1.57 o
  10   4   5        5.03        3.89      1.17 o
  11   4   5       11.67       11.55      1.63 o
  12   4   5       25.25       26.24      2.23 o
  13   4   5        4.41        4.48      1.44 o
   1   5   5      205.56      195.24      4.47 o
   2   5   5       21.44       25.98      1.81 o
   3   5   5       32.88       29.95      1.91 o
   4   5   5      245.18      240.44      6.20 o
   5   5   5       21.32       23.42      2.03 o
   6   5   5       20.07       23.35      1.83 o
   7   5   5       18.15       18.48      1.72 o
   8   5   5       17.30       15.88      1.74 o
   9   5   5       16.15       18.21      1.87 o
  10   5   5        2.97        2.81      1.30 o
  11   5   5       32.84       30.18      2.46 o
  12   5   5        4.28        3.20      1.31 o
   1   6   5        8.61        9.64      1.36 o
   2   6   5       55.39       55.03      3.29 o
   3   6   5       19.95       20.27      2.01 o
   4   6   5       57.19       57.41      3.45 o
   5   6   5        0.67        0.11      1.12 o
   6   6   5        0.31        0.64      1.44 o
   7   6   5        1.77        3.56      1.42 o
   8   6   5        3.31        4.67      1.51 o
   9   6   5        0.95        1.32      1.42 o
   1   7   5        2.53        3.63      1.56 o
   2   7   5        0.72        2.89      1.57 o
   3   7   5        5.81        7.18      1.65 o
   4   7   5        8.33       11.17      1.91 o
   5   7   5        3.80        6.42      1.83 o
   0   0   6      207.44      204.36      4.92 o
   2   0   6      767.70      740.93      7.51 o
   4   0   6      205.13      195.51      3.47 o
   6   0   6       67.59       68.80      2.28 o
   8   0   6       38.46       37.75      2.51 o
  10   0   6       42.85       41.17      3.48 o
  12   0   6       15.21       19.21      3.90 o
  14   0   6       51.54       50.70      7.38 o
   0   1   6      361.41      387.86      4.98 o
   1   1   6      161.96      164.57      2.18 o
   2   1   6      312.02      319.92      3.11 o
   3   1   6      120.32      121.90      2.08 o
   4   1   6      155.64      156.40      3.20 o
   5   1   6       60.31       63.59      1.62 o
   6   1   6      228.32      224.21      3.47 o
   7   1   6       50.34       49.15      1.79 o
   8   1   6      142.71      142.82      2.98 o
   9   1   6      133.61      132.92      3.09 o
  10   1   6        0.01       -0.45      0.88 o
  11   1   6       24.90       24.61      2.03 o
  12   1   6       18.85       18.16      2.05 o
  13   1   6       10.99       16.89      2.75 o
  14   1   6       19.65       22.34      3.14 o
  15   1   6       18.81       21.62      3.06 o
   0   2   6       43.66       45.30      1.71 o
   1   2   6      182.74      189.11      2.60 o
   2   2   6       47.96       46.12      1.58 o
   3   2   6      137.90      147.02      2.60 o
   4   2   6        2.98        3.91      0.85 o
   5   2   6      195.42      187.96      3.12 o
   6   2   6       36.73       35.44      1.60 o
   7   2   6        9.64       11.87      1.04 o
   8   2   6       78.59       79.29      2.55 o
   9   2   6       46.50       48.55      2.47 o
  10   2   6      197.17      181.60      4.23 o
  11   2   6       15.70       16.32      1.61 o
  12   2   6        3.42        5.62      1.99 o
  13   2   6        2.50        2.07      1.21 o
  14   2   6        3.51        8.23      2.00 o
   0   3   6      226.01      216.57      5.64 o
   1   3   6       30.17       32.43      1.83 o
   2   3   6       31.89       33.91      1.67 o
   3   3   6      101.41      101.67      2.60 o
   4   3   6      129.93      127.61      2.66 o
   5   3   6       92.91       88.32      2.75 o
   6   3   6      148.03      138.01      3.70 o
   7   3   6      154.48      145.90      3.63 o
   8   3   6      109.36      109.66      3.29 o
   9   3   6       15.98       16.52      1.66 o
  10   3   6        9.24        8.73      1.36 o
  11   3   6       17.31       16.70      1.70 o
  12   3   6       10.74       12.32      1.63 o
  13   3   6       10.15        8.33      1.58 o
  14   3   6        1.59       -0.92      1.23 o
   0   4   6      152.41      136.78      5.54 o
   1   4   6       17.40       16.09      1.48 o
   2   4   6      139.11      137.82      3.61 o
   3   4   6      121.70      116.52      3.11 o
   4   4   6       11.80       12.86      1.29 o
   5   4   6       86.40       81.97      2.60 o
   6   4   6       75.81       72.16      3.53 o
   7   4   6       58.59       55.18      2.72 o
   8   4   6       28.57       27.82      2.07 o
   9   4   6        9.69       12.55      1.56 o
  10   4   6       15.39       15.27      1.75 o
  11   4   6        8.44        9.92      1.59 o
  12   4   6        1.07        0.85      1.27 o
   0   5   6       55.21       55.72      3.95 o
   1   5   6       56.40       48.28      2.55 o
   2   5   6        1.67        2.21      0.97 o
   3   5   6       57.52       56.42      2.96 o
   4   5   6       32.11       33.02      2.54 o
   5   5   6       75.98       77.48      3.84 o
   6   5   6       30.14       34.04      2.69 o
   7   5   6        4.36        5.37      1.41 o
   8   5   6        5.18        4.40      1.44 o
   9   5   6        4.22        4.59      1.34 o
  10   5   6        1.43        1.63      1.30 o
  11   5   6        1.13       -0.01      1.27 o
   0   6   6       14.53       22.36      2.73 o
   1   6   6       24.38       27.28      2.11 o
   2   6   6       10.92       14.92      2.02 o
   3   6   6       35.65       35.36      2.78 o
   4   6   6       23.59       29.05      2.57 o
   5   6   6       35.96       33.84      2.80 o
   6   6   6       13.96       14.31      2.04 o
   7   6   6        0.59        0.62      1.41 o
   8   6   6        0.58        1.69      1.41 o
   0   7   6       46.30       41.17      5.93 o
   1   7   6        0.08       -0.35      1.53 o
   2   7   6        6.54       12.35      2.07 o
   3   7   6        1.76        3.44      1.64 o
   4   7   6        4.58        9.36      1.87 o
   2   0   7      460.00      460.48      5.91 o
   4   0   7       86.31       87.79      3.21 o
   6   0   7      190.56      178.99      4.34 o
   8   0   7      139.46      133.03      5.29 o
  10   0   7      112.55      103.71      4.52 o
  12   0   7       38.34       33.91     10.73 o
  14   0   7       16.41       28.81      5.26 o
   1   1   7      140.48      155.92      2.59 o
   2   1   7       75.28       73.30      2.09 o
   3   1   7       38.69       42.00      1.49 o
   4   1   7        4.90        3.90      0.66 o
   5   1   7       25.60       24.30      1.36 o
   6   1   7       56.62       53.71      1.90 o
   7   1   7      159.84      154.40      3.05 o
   8   1   7      133.49      132.76      3.08 o
   9   1   7       28.16       29.56      1.93 o
  10   1   7       16.68       17.52      2.13 o
  11   1   7       40.05       42.04      2.92 o
  12   1   7       16.03       10.46      2.00 o
  13   1   7        1.48        6.53      2.36 o
  14   1   7        3.30        6.20      2.27 o
   1   2   7        9.50       11.35      1.01 o
   2   2   7       33.62       36.87      1.72 o
   3   2   7        6.54        8.90      0.88 o
   4   2   7       33.22       33.06      1.58 o
   5   2   7       34.06       33.64      1.74 o
   6   2   7       46.59       41.76      1.87 o
   7   2   7       20.20       19.40      1.35 o
   8   2   7       35.31       30.76      1.85 o
   9   2   7        8.51        6.84      1.15 o
  10   2   7       21.78       19.95      1.76 o
  11   2   7       11.47        9.26      1.51 o
  12   2   7        6.97        6.39      1.47 o
  13   2   7        6.01        9.52      1.80 o
  14   2   7       10.45       13.05      2.77 o
   1   3   7      156.32      153.76      3.53 o
   2   3   7       39.75       38.17      2.08 o
   3   3   7       15.60       17.24      1.46 o
   4   3   7       80.93       74.21      2.38 o
   5   3   7      106.97      113.90      2.91 o
   6   3   7       33.24       31.94      1.87 o
   7   3   7       26.64       24.47      1.86 o
   8   3   7      148.87      138.64      4.17 o
   9   3   7       14.11       14.05      1.61 o
  10   3   7       18.30       14.65      1.66 o
  11   3   7       16.36       20.89      1.98 o
  12   3   7        2.11        1.19      1.28 o
  13   3   7        8.97        8.02      1.75 o
   1   4   7       49.76       47.61      2.48 o
   2   4   7      160.11      150.37      3.77 o
   3   4   7       55.53       53.42      2.54 o
   4   4   7       53.68       54.70      2.50 o
   5   4   7       15.16       13.77      1.60 o
   6   4   7       42.68       42.23      2.86 o
   7   4   7        1.19        1.34      1.13 o
   8   4   7       30.21       29.90      2.18 o
   9   4   7       25.37       23.15      2.00 o
  10   4   7       12.18       10.53      1.60 o
  11   4   7       28.76       29.81      2.55 o
  12   4   7        5.88        5.49      1.45 o
   1   5   7       10.02       11.20      1.45 o
   2   5   7        4.14        4.69      1.13 o
   3   5   7       11.05        9.87      1.57 o
   4   5   7       12.13       10.79      1.65 o
   5   5   7        6.51        7.79      1.50 o
   6   5   7       12.83       12.14      1.89 o
   7   5   7        4.02        3.93      1.64 o
   8   5   7       12.09       11.85      1.94 o
   9   5   7        3.27        1.58      1.52 o
  10   5   7        0.51        0.28      1.44 o
   1   6   7       12.93       11.54      1.58 o
   2   6   7       35.02       33.44      2.89 o
   3   6   7       19.34       22.44      2.51 o
   4   6   7       11.72       13.52      2.00 o
   5   6   7       13.54       17.21      2.07 o
   6   6   7        0.67        1.33      1.46 o
   7   6   7       31.33       37.18      3.18 o
   0   0   8      530.20      530.05      9.72 o
   2   0   8       43.10       50.33      3.78 o
   4   0   8       15.95       13.13      1.88 o
   6   0   8      341.91      329.36      7.49 o
   8   0   8       15.45       16.19      2.12 o
  10   0   8       40.76       39.17      3.61 o
  12   0   8       43.00       49.17      6.16 o
   0   1   8      202.56      203.16      5.84 o
   1   1   8       73.19       73.40      2.18 o
   2   1   8       10.93       13.74      1.23 o
   3   1   8       41.95       44.59      1.81 o
   4   1   8        7.80        9.01      0.96 o
   5   1   8       22.73       23.06      1.56 o
   6   1   8       76.96       69.64      2.39 o
   7   1   8       36.17       36.90      1.96 o
   8   1   8        0.15       -0.23      0.72 o
   9   1   8       27.48       25.81      2.06 o
  10   1   8        2.45        2.34      1.27 o
  11   1   8        5.17        5.87      1.48 o
  12   1   8        7.64        6.57      1.92 o
  13   1   8       20.99       24.82      3.96 o
   0   2   8       72.98       69.75      3.58 o
   1   2   8       21.53       20.52      1.54 o
   2   2   8       17.47       18.11      1.34 o
   3   2   8        2.73        3.36      0.91 o
   4   2   8       21.59       21.02      1.51 o
   5   2   8       14.99       17.45      1.28 o
   6   2   8       51.86       49.91      2.07 o
   7   2   8       73.83       68.64      2.42 o
   8   2   8       11.50       11.93      1.36 o
   9   2   8       16.37       14.17      1.68 o
  10   2   8       15.46       15.64      1.84 o
  11   2   8       19.97       20.47      2.09 o
  12   2   8        0.96       -0.55      1.37 o
  13   2   8        5.16        3.94      1.98 o
   0   3   8       62.21       65.45      3.87 o
   1   3   8       37.22       37.35      2.17 o
   2   3   8       20.50       20.07      1.65 o
   3   3   8       47.01       44.03      2.38 o
   4   3   8       37.05       38.02      2.94 o
   5   3   8      183.14      165.38      3.60 o
   6   3   8        0.79        3.41      0.98 o
   7   3   8        7.67        7.10      1.38 o
   8   3   8       39.80       41.24      2.52 o
   9   3   8       29.63       27.28      2.11 o
  10   3   8        7.30        8.34      1.57 o
  11   3   8       16.20       18.95      2.79 o
  12   3   8        4.86        5.99      1.71 o
   0   4   8        3.74        3.30      1.85 o
   1   4   8       10.70       10.45      1.39 o
   2   4   8       21.84       21.85      1.78 o
   3   4   8       63.65       56.96      2.79 o
   4   4   8        2.06        1.16      0.92 o
   5   4   8       46.93       48.39      2.84 o
   6   4   8        3.98        6.93      1.41 o
   7   4   8        1.15        2.17      1.45 o
   8   4   8        8.74        6.67      1.66 o
   9   4   8       38.40       41.12      3.20 o
  10   4   8       31.57       29.80      2.54 o
   0   5   8       17.41       24.71      3.15 o
   1   5   8        4.92        4.39      1.16 o
   2   5   8        8.79        7.95      1.32 o
   3   5   8        6.21        3.83      1.31 o
   4   5   8        3.46        3.14      1.41 o
   5   5   8        1.41        1.58      1.33 o
   6   5   8       10.88       11.97      1.88 o
   7   5   8        0.87        2.85      1.74 o
   8   5   8        0.49        0.98      1.42 o
   0   6   8       12.59       12.06      2.44 o
   1   6   8        2.21        3.67      1.50 o
   2   6   8       42.00       44.30      3.43 o
   3   6   8       34.90       35.00      3.05 o
   4   6   8        1.81        1.75      1.54 o
   5   6   8        8.44       11.34      2.28 o
   2   0   9       78.31       78.82      3.14 o
   4   0   9      564.13      539.41      9.81 o
   6   0   9      206.07      191.74      5.96 o
   8   0   9        2.22        1.71      1.32 o
  10   0   9        1.69        1.84      1.34 o
  12   0   9       22.72       31.08      7.04 o
   1   1   9        4.47        4.25      0.92 o
   2   1   9       24.94       21.78      1.64 o
   3   1   9       30.71       32.24      1.97 o
   4   1   9       71.21       69.30      2.74 o
   5   1   9        3.27        2.24      0.89 o
   6   1   9        3.38        3.00      0.88 o
   7   1   9       19.66       19.39      1.63 o
   8   1   9        3.75        5.29      1.08 o
   9   1   9        3.00        0.49      1.04 o
  10   1   9        5.07        5.16      1.42 o
  11   1   9        4.89        7.33      1.65 o
  12   1   9       29.29       28.87      3.90 o
   1   2   9       37.12       39.24      2.20 o
   2   2   9        1.13        0.41      0.82 o
   3   2   9        0.14       -0.41      0.71 o
   4   2   9       18.95       19.90      1.56 o
   5   2   9       16.38       16.19      1.54 o
   6   2   9       38.98       40.00      2.47 o
   7   2   9       13.06       14.91      1.70 o
   8   2   9       13.86       17.55      1.64 o
   9   2   9        2.82        3.15      1.24 o
  10   2   9        2.41        5.28      1.54 o
  11   2   9        5.22        6.20      1.76 o
  12   2   9        0.54        2.74      1.51 o
   1   3   9       23.66       24.34      1.87 o
   2   3   9       35.33       31.91      2.13 o
   3   3   9       20.40       20.77      1.76 o
   4   3   9       90.75       88.60      3.51 o
   5   3   9       10.82       11.47      1.43 o
   6   3   9       27.67       30.47      2.27 o
   7   3   9       36.39       35.19      3.05 o
   8   3   9       17.52       15.75      1.97 o
   9   3   9        1.41        1.97      1.27 o
  10   3   9        6.16        5.26      1.83 o
  11   3   9        6.07        5.93      1.57 o
   1   4   9        6.87        7.50      1.27 o
   2   4   9       39.00       44.53      2.55 o
   3   4   9        1.47        0.92      1.03 o
   4   4   9        2.02        1.16      1.03 o
   5   4   9       20.32       20.10      2.28 o
   6   4   9        6.81        5.99      1.56 o
   7   4   9        2.55        2.17      1.42 o
   8   4   9        8.47        9.27      1.82 o
   9   4   9        8.67       10.54      1.81 o
   1   5   9        5.62        6.63      1.39 o
   2   5   9        1.55        0.33      1.09 o
   3   5   9        8.30        6.90      1.60 o
   4   5   9        2.96        3.57      1.69 o
   5   5   9        8.01        7.99      1.90 o
   6   5   9        2.67        2.25      1.66 o
   7   5   9        0.71       -1.52      1.54 o
   0   0  10       27.49       33.26      4.19 o
   2   0  10        8.07        9.71      2.12 o
   4   0  10       55.48       65.11      3.92 o
   6   0  10       46.70       45.39      3.55 o
   8   0  10        6.39        6.02      1.80 o
  10   0  10       21.03       25.78      3.57 o
   0   1  10       16.23       12.86      2.39 o
   1   1  10       32.01       34.23      2.57 o
   2   1  10       26.04       27.81      2.11 o
   3   1  10       56.86       56.55      2.69 o
   4   1  10       12.12       12.83      1.47 o
   5   1  10       32.64       32.55      2.31 o
   6   1  10        2.68        2.07      1.03 o
   7   1  10        9.12        8.03      1.21 o
   8   1  10        4.79        6.38      1.29 o
   9   1  10       11.67       14.10      1.83 o
  10   1  10        7.07        7.60      2.18 o
  11   1  10       11.80       16.17      2.12 o
   0   2  10       92.41       89.46      4.40 o
   1   2  10        6.85        7.42      1.20 o
   2   2  10        8.50        8.31      1.30 o
   3   2  10        4.20        4.36      1.13 o
   4   2  10       14.94       16.68      1.72 o
   5   2  10       21.45       18.83      1.88 o
   6   2  10       46.14       47.25      2.63 o
   7   2  10        9.24        9.91      1.54 o
   8   2  10       11.37       10.33      1.67 o
   9   2  10       11.31       11.81      2.01 o
  10   2  10        6.18        9.53      1.99 o
   0   3  10        5.98        6.64      1.93 o
   1   3  10        6.96        6.72      1.23 o
   2   3  10       10.61        9.48      1.35 o
   3   3  10       24.40       26.28      2.04 o
   4   3  10        0.14        0.81      1.00 o
   5   3  10        0.88        1.66      1.10 o
   6   3  10       11.41       12.49      1.84 o
   7   3  10       24.80       27.73      2.99 o
   8   3  10        4.47        6.85      1.77 o
   9   3  10       13.29       14.90      2.28 o
   0   4  10       19.12       22.32      2.84 o
   1   4  10        9.41       11.55      1.62 o
   2   4  10        4.11        5.44      1.21 o
   3   4  10        3.30        2.87      1.16 o
   4   4  10        4.53        5.32      1.51 o
   5   4  10        0.41       -1.41      1.41 o
   6   4  10        3.10        5.83      1.44 o
   7   4  10        5.94        4.84      1.73 o
   0   5  10        1.62        2.10      1.89 o
   1   5  10        3.72        4.17      1.38 o
   2   5  10        0.11        0.47      1.25 o
   3   5  10        7.76        9.69      1.83 o
   4   5  10        5.02        6.03      1.88 o
   2   0  11        6.55        7.97      2.21 o
   4   0  11       16.50       14.05      3.62 o
   6   0  11       11.85       10.50      2.44 o
   8   0  11       15.39       12.49      2.27 o
   1   1  11       33.78       34.83      2.72 o
   2   1  11       65.21       65.40      3.54 o
   3   1  11       27.46       29.10      2.88 o
   4   1  11       44.72       50.98      3.65 o
   5   1  11        7.93       10.31      1.55 o
   6   1  11        8.42        9.99      1.45 o
   7   1  11       19.66       20.30      1.99 o
   8   1  11       18.85       23.94      2.13 o
   9   1  11        4.35        2.35      1.63 o
   1   2  11       14.98       17.43      2.37 o
   2   2  11       20.79       21.38      1.99 o
   3   2  11        0.85        1.54      1.06 o
   4   2  11        1.64        1.04      1.15 o
   5   2  11        0.92        1.38      1.11 o
   6   2  11       33.93       38.30      2.91 o
   7   2  11       11.13        8.55      2.44 o
   8   2  11       24.92       26.34      3.18 o
   1   3  11        1.06        0.43      1.06 o
   2   3  11        0.51        1.69      1.19 o
   3   3  11        5.52        3.96      1.35 o
   4   3  11        0.01       -0.72      1.08 o
   5   3  11        6.36        4.27      1.33 o
   6   3  11        1.78        0.43      1.33 o
   7   3  11        0.24        1.70      1.52 o
   1   4  11        0.01       -0.57      1.14 o
   2   4  11        5.71        3.57      1.36 o
   3   4  11        2.15        3.91      1.34 o
   4   4  11        4.86        3.32      1.71 o
   0   0  12        1.65        3.48      2.63 o
   2   0  12       13.37       14.32      7.05 o
   4   0  12        3.35        4.67      1.94 o
   6   0  12        3.63        3.48      2.86 o
   0   1  12        9.26        8.57      2.39 o
   1   1  12        2.66        3.49      1.43 o
   2   1  12        8.49       10.23      1.89 o
   3   1  12        3.04        3.06      1.52 o
   4   1  12       10.03        9.89      1.97 o
   5   1  12        3.49        2.33      1.53 o
   6   1  12        4.11        4.56      1.63 o
   7   1  12        1.86        3.62      1.55 o
   0   2  12       89.90       88.33      8.09 o
   1   2  12        0.24        0.61      1.31 o
   2   2  12       42.56       44.06      3.21 o
   3   2  12        8.18        7.52      2.28 o
   4   2  12        1.76        0.94      1.39 o
   5   2  12        0.05        0.14      1.30 o
   6   2  12        7.28        9.32      1.68 o
   0   3  12        1.90        1.09      1.85 o
   1   3  12        0.20        1.19      1.38 o
   2   3  12        1.95        1.49      1.52 o
   3   3  12        5.75        7.67      1.57 o
   2   0  13        5.64        3.49      2.26 o
   1   1  13       12.62       17.42      3.65 o
   2   1  13        8.46       11.65      2.30 o
 
